# Supplementary material for: Hyperbaric Oxygen Therapy and A-PRF Pre-Treated Implants in Severe Periodontitis: A Case Report
Source: Int J Environ Res Public Health. 2021 Jan 7;18(2):413. doi: 10.3390/ijerph18020413 (PMC7825644; doi:10.3390/ijerph18020413)
Supplement: Supplementary file 1 [file ijerph-18-00413-s001.zip]

Archive with 4 entries (4 files):
- Supplementary 2, MRI.mp4
- __MACOSX/._Supplementary 2, MRI.mp4
- Supplementary 1, periodontal chart.jpg
- __MACOSX/._Supplementary 1, periodontal chart.jpg
